# Supplementary material for: Development of Ultrahigh Permeance Hollow Fiber Membranes via Simple Surface Coating for CO2/CH4 Separation
Source: Molecules. 2022 Dec 1;27(23):8381. doi: 10.3390/molecules27238381 (PMC9738885; doi:10.3390/molecules27238381)
Supplement: Supplementary file 1 [file molecules-27-08381-s001.zip]

Archive with 1 entries (1 files):
- molecules-2047529-supplementary.pdf
